# Supplementary material for: Intravenous Administration of Bone Marrow-Derived Mesenchymal Stem Cell, but not Adipose Tissue-Derived Stem Cell, Ameliorated the Neonatal Hypoxic-Ischemic Brain Injury by Changing Cerebral Inflammatory State in Rat
Source: Front Neurol. 2018 Sep 11;9:757. doi: 10.3389/fneur.2018.00757 (PMC6141968; doi:10.3389/fneur.2018.00757)
Supplement: Supplementary file 1 [file Table_1.XLSX]

## Sheet: Suplemental table
	Supplemental table : mortality within 24 h after administration of ADSC, BM-MSC and LASC
	time of cell administration after HI (hour)	4				24
	agent	Vehicle	ASC	BM-MSC	LASC	Vehicle	ASC	BM-MSC	LASC
	given cell count	-	1×105	1×105	1×105		1×105	1×105	1×105
	number of the rat (dead within 24 h / total)	0/6	9/14	1/16	1/10	0/31	7/85	2/42	0/9
	mortality within 24 h	0	0.64	0.06	0.1	0	0.08	0.05	0
	Fisher's exact test compared to Vehicle	-	p < 0.01	n.s.	n.s.		n.s.	n.s.	n.s.
	LASC: low serum cultured adipose derived stromal cells
